# Supplementary material for: Comparison Between Natural Products and Chlorhexidine in Non-Surgical Periodontal Therapy: A Systematic Review of Randomized Clinical Trials
Source: Dent J (Basel). 2026 Feb 13;14(2):110. doi: 10.3390/dj14020110 (PMC12939140; doi:10.3390/dj14020110)
Supplement: Supplementary file 1 [file dentistry-14-00110-s001.zip]

Archive with 1 entries (1 files):
- dentistry-4079130-supplementary.pdf
